# Supplementary material for: The first two mitochondrial genomes from Apiotrichum reveal mitochondrial evolution and different taxonomic assignment of Trichosporonales
Source: IMA Fungus. 2023 Mar 31;14:7. doi: 10.1186/s43008-023-00112-x (PMC10064765; doi:10.1186/s43008-023-00112-x)
Supplement: Supplementary file 1 — Additional file 1. Table S1. Comparison on mitogenomes among 19 species from Agaricomycotina, Pucciniomycotina and Ustilaginomycotina. Table S2 Annotation and characterization of the two Apiotrichum mitogenomes. Table S3. Core protein coding gene information of the two Apiotrichum species. Table S4. Start and stop codons analysis of 19 mitogenomes from Agaricomycotina, Pucciniomycotina and Ustilaginomycotina. Table S5. Local BLAST analysis of the Apiotrichum mitogenomes against themselves. Table S6. Tandem repeats detected in the mitogenomes of Apiotrichum using the online program Tandem Repeats Finder. Table S7. Species information and GenBank accession number used for phylogenetic analysis in this study. [file 43008_2023_112_MOESM1_ESM.xlsx]

## Sheet: Table S1
Table S1 Comparison on mitogenomes among 19 species from Agaricomycotina, Pucciniomycotina and Ustilaginomycotina
Item	Apiotrichum gracile	Apiotrichum gamsii	Trichosporon asahii	Filobasidium wieringae	Filobasidium globisporum	Hannaella oryzae	Tremella fuciformis	Cryptococcus gattii	Cryptococcus neoformans	Cryptococcus amylolentus	Cryptococcus floricola	Jaminaea angkorensis	Ustilago bromivora	Ustilago maydis	Tilletia indica	Tilletia walkeri	Microbotryum cf. violaceum	Microbotryum lychnidis dioicae	Rhodotorula mucilaginosa
Order	Trichosporonales	Trichosporonales	Trichosporonales	Filobasidiales	Filobasidiales	Tremellales	Tremellales	Tremellales	Tremellales	Tremellales	Tremellales	Microstromatales	Ustilaginales	Ustilaginales	Tilletiales	Tilletiales	Microbotryales	Microbotryales	Sporidiobolales
Family	Trichosporonaceae	Trichosporonaceae	Trichosporonaceae	Filobasidiaceae	Filobasidiaceae	Bulleribasidiaceae	Tremellaceae	Cryptococcaceae	Cryptococcaceae	Cryptococcaceae	Cryptococcaceae	Microstromatales incertae sedis	Ustilaginaceae	Ustilaginaceae	Tilletiaceae	Tilletiaceae	Microbotryaceae	Microbotryaceae	Sporidiobolaceae
Accession number	MZ439918	MZ439919	JH925097	MW039344	MW039345	MH732752	MF422647	CP025773	AY101381	CP034275	CM016943	KC628747	LT558140	DQ157700	DQ993184	EF536375	KC285587	KC285586	MF694646
Genome size (bp)	34648	38096	32567	27861	71783	26444	35058	31189	24874	58415	43380	29999	177540	56814	65147	59352	92107	107808	47023
GC content (%)	31.29	27.05	28.9	38.51	40.32	38.98	37.6	33.42	34.98	31.6	32.35	32.16	35.99	31.2	28.86	28.79	32.77	33.76	40.43
AT-skew	-0.022	-0.009	0.011	-0.007	0.016	0.037	-0.029	-0.041	-0.041	-0.042	-0.001	0.00589623	0.001	0.00552326	-0.0139182	0.01306	-0.0196312	-0.0122264	0.00318952
GC-skew	-0.036	0.029	0.01	0.011	-0.042	0.038	-0.03	-0.036	-0.048	-0.019	0.026	-0.028607	-0.00361211	-0.0121795	-0.020097	0.0191039	-0.0149527	-0.021037	-0.00371012
No. of PCGs (Free stranding ORFs)	18	16	16	15	22	15	15	15	15	15	16	18	42	26	14	34	44	51	31
No. of introns	2	8	4	7	37	8	7	7	2	4	5	2	29	12	10	8	16	24	13
Intronic ORFs	2	7	4	0	26	1	5	6	1	1	0	1	18	11	10	7	21	14	12
No. of rRNAs	2	2	2	2	2	2	2	2	2	2	2	2	2	2	2	2	2	2	2
No. of tRNAs	25	23	24	23	22	23	23	22	20	27	21	22	21	23	24	24	24	31	23

## Sheet: Table S2
Table S2 Annotation and characterization of the two Apiotrichum mitogenomes
Apiotrichum gracile							Apiotrichum gamsii
Gene	Start	Stop	Length	Intergenic nucleotides (bp)	Strand	Notes	Gene	Start	Stop	Length	Intergenic nucleotides (bp)	Strand	Notes
orf372	385	1503	1119		+	LAGLIDADG endonuclease	orf355	385	1452	1068		+	LAGLIDADG endonuclease
orf305	1924	2841	918		+	LAGLIDADG endonuclease	orf282	1878	2726	849		+	LAGLIDADG endonuclease
cox1	1	3751	3751	1528	+		orf260	3445	4227	783		+	LAGLIDADG endonuclease
exon1	1	383	383		+		orf263	4665	5456	792		+	LAGLIDADG endonuclease
exon2	1590	1923	334		+		cox1	1	6214	6214	671	+
exon3	2882	3751	870		+		exon1	1	383	383		+
intron1	384	1589	1206		+	Group IB	exon2	1553	1875	323		+
intron2	1924	2881	958		+	Group IB	exon3	3182	3443	262		+
trnI(gat)	5280	5352	73	133	+		exon4	4529	4664	136		+
cob	5486	6646	1161	360	+		exon5	5732	6214	483		+
nad4L	7007	7273	267	-1	+		intron1	384	1552	1169		+	Group IB
nad5	7273	9282	2010	114	+		intron2	1876	3181	1306		+	Group ID
orf572	9397	11115	1719	432	+	hypothetical	intron3	3444	4528	1085		+	Group IB
atp6	11548	12315	768	184	+		intron4	4665	5731	1067		+	Group I(derived)
orf129	12500	12889	390	1035	+	hypothetical	nad1	6886	7878	993	1113	+
atp9	14146	13925	222	111	-		trnL(taa)	8992	9072	81	18	+
trnS(gct)	14341	14258	84	45	-		trnM(cat)	9091	9161	71	97	+
trnK(ttt)	14459	14387	73	11	-		trnE(ttc)	9259	9331	73	3	+
trnQ(ttg)	14542	14471	72	159	-		trnT(tgt)	9335	9405	71	20	+
trnT(tgt)	14772	14702	71	44	-		trnQ(ttg)	9426	9498	73	49	+
trnE(ttc)	14889	14817	73	20	-		trnK(ttt)	9548	9619	72	326	+
trnM(cat)	14982	14910	73	53	-		trnS(gct)	9946	10027	82	422	+
trnL(taa)	15116	15036	81	193	-		atp9	10450	10671	222	303	+
nad6	15927	15310	618	243	-		atp6	10975	11745	771	126	+
trnN(gtt)	16241	16171	71	74	-		trnR(tct)	11872	11945	74	68	+
trnP(tgg)	16388	16316	73	171	-		cox3	12014	12832	819	1023	+
trnW(cca)	16630	16560	71	368	-		trnA(tgc)	13926	13856	71	177	-
rnl	19978	16999	2980	111	-		nad4	15543	14104	1440	250	-
rps3	20788	20090	699	101	-		trnY(gta)	15794	15877	84	1	+
trnM(cat)	20961	20890	72	249	-		trnH(gtg)	15879	15950	72	245	+
trnH(gtg)	21282	21211	72	90	-		trnM(cat)	16196	16268	73	54	+
trnY(gta)	21458	21373	86	66	-		rps3	16323	16964	642	264	+
trnF(gaa)	21597	21525	73	76	-		rnl	17229	20189	2961	484	+
trnA(tgc)	21744	21674	71	79	-		trnW(cca)	20674	20744	71	24	+
nad4	23260	21824	1437	218	-		trnV(tac)	20769	20840	72	123	+
atp8	23625	23479	147	294	-		trnD(gtc)	20964	21037	74	138	+
trnS(tga)	23920	24004	85	112	+		nad4L	21176	21442	267	-1	+
rns	24117	25524	1408	119	+		nad5	21442	23430	1989	259	+
trnL(tag)	25644	25728	85	143	+		nad2	23690	25201	1512	9	+
trnR(tcg)	25872	25942	71	9	+		nad3	25211	25597	387	44	+
trnG(tcc)	25952	26024	73	56	+		orf122	25642	26010	369	1018	+	hypothetical
nad2	26081	27616	1536	-1	+		rns	28447	27029	1419	84	-
nad3	27616	28005	390	56	+		trnS(tga)	28619	28532	88	66	-
trnD(gtc)	28062	28135	74	83	+		atp8	28832	28686	147	81	-
trnV(tac)	28219	28290	72	142	+		trnF(gaa)	28985	28914	72	578	-
cox2	28433	29194	762	260	+		nad6	30172	29564	609	130	-
nad1	29455	30444	990	228	+		trnN(gtt)	30373	30303	71	38	-
orf221	30563	29898	666		-	hypothetical	trnP(tgg)	30484	30412	73	317	-
trnV(tac)	30673	30744	72	145	+		orf291	32851	31976	876		-	GIY endonuclease
orf562	30890	32578	1689	586	+	hypothetical	cob	33244	30802	2443	130	-
trnI(gat)	33165	33237	73	177	+		exon1	33244	32852	393		-
cox3	33415	34227	813	237	+		exon2	31569	30802	768		-
trnR(tct)	34465	34537	73	111	+		intron1	32851	31570	1282		-	Group ID
							trnI(gat)	33447	33375	73	224	-
							orf205	34748	34131	618		-	GIY endonuclease
							orf269	36541	35732	810		-	LAGLIDADG endonuclease
							cox2	36907	33672	3236	347	-
							exon1	36907	36542	366		-
							exon2	35412	35086	327		-
							exon3	34820	34805	16		-
							exon4	33725	33672	54		-
							intron1	36541	35413	1129		-	Group ID
							intron2	35085	34821	265		-	Group IB
							intron3	34804	33726	1079		-
							trnL(tag)	37255	37337	83	88	+
							trnR(tcg)	37426	37496	71	48	+
							trnG(tcc)	37545	37616	72	480	+

## Sheet: Table S3
Table S3 Core protein coding gene information of the two Apiotrichum species
Species	Gene	Position	GC content	AT skew	GC skew	Length	Ka/Ks
Apiotrichum gamsii	atp6	10975-11745	27.24	-0.25481	-0.0859031	771	0.05
Apiotrichum gracile	atp6	11548-12315	33.46	-0.0724376	-0.167364	768
Apiotrichum gamsii	atp8	28832-28686	19.73	-0.135667	-0.172414	147	0.09
Apiotrichum gracile	atp8	23625-23479	29.25	-0.0192253	-0.395556	147
Apiotrichum gamsii	atp9	10450-10671	37.84	-0.0723938	0	222	0.1
Apiotrichum gracile	atp9	14146-13925	42.34	0.0936524	-0.0637695	222
Apiotrichum gamsii	cob	33244-32852, 31569-30802	33.42	-0.12286	-0.0311191	1161	0.83
Apiotrichum gracile	cob	5486-6646	35.92	-0.0699126	-0.0790646	1161
Apiotrichum gamsii	cox1	1-383, 1553-1875, 3182-3443, 4529-4664, 5732-6214	36.17	-0.123296	-0.0102295	1587	0.09
Apiotrichum gracile	cox1	1-383, 1590-1923, 2882-3751	39.07	-0.0526834	-0.0581008	1587
Apiotrichum gamsii	cox2	36907-36542, 35412-35086, 34820-34805, 33725-33672	33.68	-0.0473462	-0.0195962	762	0.05
Apiotrichum gracile	cox2	28433-29194	34.91	0.0041481	-0.0524205	762
Apiotrichum gamsii	cox3	12014-12832	31.75	-0.173454	0.0693132	819	0.25
Apiotrichum gracile	cox3	33415-34227	36.29	-0.0309214	-0.0779829	813
Apiotrichum gamsii	nad1	6886-7878	29.1	-0.116502	0.0865979	993	0.2
Apiotrichum gracile	nad1	29455-30444	33.84	-0.157195	0.0147754	990
Apiotrichum gamsii	nad2	23690-25201	24.8	-0.0396277	0.104032	1512	0.2
Apiotrichum gracile	nad2	26081-27616	31.71	-0.0924001	-0.0842006	1536
Apiotrichum gamsii	nad3	25211-25597	28.17	-0.151051	-0.00923295	387	0.1
Apiotrichum gracile	nad3	27616-28005	32.82	-0.190831	-0.0780012	390
Apiotrichum gamsii	nad4	15543-14104	28.61	-0.176916	0.0241174	1440	0.16
Apiotrichum gracile	nad4	23260-21824	30.41	-0.146019	-0.0571992	1437
Apiotrichum gamsii	nad4L	21176-21442	22.1	-0.163543	0.220462	267	0.11
Apiotrichum gracile	nad4L	7007-7273	29.21	-0.111174	0.0770284	267
Apiotrichum gamsii	nad5	21442-23430	28.91	-0.121677	0.0992736	1989	0.18
Apiotrichum gracile	nad5	7273-9282	34.03	-0.105654	-0.0173376	2010
Apiotrichum gamsii	nad6	30172-29564	25.78	-0.185934	0.146625	609	0.25
Apiotrichum gracile	nad6	15927-15310	31.07	-0.154917	0.0415192	618
Apiotrichum gamsii	rps3	16323-16964	20.25	0.113229	-0.0617284	642	1.12
Apiotrichum gracile	rps3	20788-20090	27.75	0.136609	-0.0414414	699

## Sheet: Table S4
Table S4 Start and stop codons analysis of 19 mitogenomes from Agaricomycotina, Pucciniomycotina and Ustilaginomycotina
Species	atp6		atp8		atp9		cob		cox1		cox2		cox3		nad1		nad2		nad3		nad4		nad4L		nad5		nad6		rps3
	start	stop	start	stop	start	stop	start	stop	start	stop	start	stop	start	stop	start	stop	start	stop	start	stop	start	stop	start	stop	start	stop	start	stop	start	stop
Apiotrichum gracile	ATG	TAA	ATG	TAA	ATG	TAA	ATG	TAA	ATG	TAG	ATG	TAA	ATG	TAA	ATG	TAA	ATG	TAA	ATG	TAA	ATG	TAG	ATG	TAA	ATG	TAA	ATG	TAA	ATG	TAA
Apiotrichum gamsii	ATG	TAG	ATG	TAA	ATG	TAA	ATG	TAG	ATG	TAA	ATG	TAA	ATG	TAG	ATG	TAG	ATG	TAA	ATG	TAA	ATG	TAA	ATG	TAA	ATG	TAA	ATG	TAA	ATG	TAG
Filobasidium wieringae	ATG	TAG	ATG	TAA	ATG	TAG	ATG	TAA	ATG	TAA	ATG	TAA	ATG	TAA	ATG	TAA	ATG	TAA	ATG	TAA	ATG	TAA	ATG	TAA	ATG	TAA	ATG	TAA	ATG	TAA
Filobasidium globisporum	ATG	TAG	ATG	TAA	ATG	TAA	ATG	TAG	ATG	TAA	ATG	TAG	ATG	TAA	ATG	TAA	ATG	TAA	ATG	TAA	ATG	TAG	ATG	TAA	ATG	TAG	ATG	TAA	ATG	TAA
Hannaella oryzae	ATG	TAG	ATG	TAG	ATG	TAG	ATG	TAA	ATG	TAG	ATG	TAA	ATG	TAG	ATG	TAG	ATG	TAA	ATG	TAA	ATG	TAG	ATG	TAA	ATG	TAA	ATG	TAG	ATG	TAA
Tremella fuciformis	ATG	TAA	ATG	TAG	ATG	TAA	ATG	TAA	ATG	TAA	ATG	TAG	ATG	TAA	ATG	TAA	ATG	TAA	ATG	TAA	ATG	TAA	ATG	TAA	ATG	TAA	ATG	TAG	ATG	TAA
Cryptococcus gattii	ATG	TAA	ATG	TAA	ATG	TAA	ATG	TAA	ATG	TAA	ATG	TAA	ATG	TAA	ATG	TAG	ATG	TAA	ATG	TAA	ATG	TAA	ATG	TAA	ATG	TAA	ATG	TAA	ATG	TAA
Cryptococcus neoformans	ATG	TAA	ATG	TAA	ATG	TAA	ATG	TAA	ATG	TAA	ATG	TAA	ATG	TAA	ATG	TAG	ATG	TAA	ATG	TAA	ATG	TAA	ATG	TAA	ATG	TAA	ATG	TAA	ATG	TAG
Cryptococcus amylolentus	ATG	TAA	ATG	TAG	ATG	TAA	ATG	TAG	ATG	TAG	ATG	TAG	ATG	TAA	ATG	TAA	ATG	TAA	ATG	TAA	ATG	TAA	ATG	TAA	ATG	TAA	ATG	TAA	ATG	TAA
Cryptococcus floricola	ATG	TAA	ATG	TAA	ATG	TAG	ATG	TAG	ATG	TAG	ATG	TAA	ATG	TAA	ATG	TAA	ATG	TAA	ATG	TAA	ATG	TAA	ATG	TAA	ATG	TAA	ATG	TAA	ATG	TAG
Trichosporon asahii	ATG	TAA	ATG	TAA	ATG	TAA	ATG	TAG	ATG	TAA	ATG	TAG	ATG	TAA	ATG	TAA	ATG	TAA	ATG	TAA	ATG	TAA	ATG	TAA	ATG	TAA	ATG	TAA	ATG	TAA
Jaminaea angkorensis	ATG	TAA	ATG	TAA	ATG	TAA	ATG	TAA	ATG	TAA	TTG	TAA	ATG	TAA	ATG	TAA	ATG	TAA	ATG	TAG	ATG	TAA	ATG	TAA	ATG	TAG	ATG	TAA	TTG	TAA
Ustilago bromivora	ATG	TAA	ATG	TAA	ATG	TAA	ATG	TAA	GTG	TAA	ATG	TAA	ATG	TAG	ATG	TAA	ATG	TAA	ATG	TAG	ATG	TAA	ATG	TAA	ATG	TAG	ATG	TAG	ATG	TAA
Ustilago maydis	ATG	TAA	ATG	TAG	ATG	TAA	ATG	TAA	GTG	TAG	ATG	TAA	ATG	TAA	ATG	TAA	GTG	TAA	ATG	TAG	ATG	TAA	ATG	TAA	ATG	TAG	ATG	TAA	ATG	TAA
Tilletia indica	ATG	TAA	ATG	TAA	ATG	TAA	ATG	TAG	ATG	TAA	ATG	TAA	ATG	TAA	ATG	TAA	ATG	TAA	ATG	TAA	ATG	TAA	ATG	TAG	ATG	TAA	ATG	TAG	ATG	TAG
Tilletia walkeri	ATG	TAA	ATG	TAA	ATG	TAG	ATG	TAG	ATG	TAA	ATG	TAA	ATG	TAA	ATG	TAA	ATG	TAA	ATG	TAA	ATG	TAA	ATG	TAG	ATG	TAA	ATG	TAG	ATG	TAG
Microbotryum cf. violaceum	ATG	TAG	ATG	TAG	ATG	TAG	ATG	TAA	ATG	TAA	ATG	TAA	ATG	TAA	ATG	TAA	ATG	TAA	ATG	TAA	ATG	TAA	ATG	TAA	ATG	TAA	ATG	TAA	ATG	TAA
Microbotryum lychnidis dioicae	ATG	TAG	ATG	TAG	ATG	TAG	ATG	TAA	ATG	TAA	ATG	TAA	ATG	TAA	ATG	TAA	ATG	TAA	ATG	TAG	ATG	TAA	ATG	TAA	ATG	TAG	ATG	TAA	ATG	TAA
Rhodotorula mucilaginosa	ATG	TAA	ATG	TAA	ATG	TAG	ATG	TAA	ATG	TAG	ATG	TAA	ATG	TAA	ATG	TAA	ATG	TAA	ATG	TAA	ATG	TAG	ATG	TAG	ATG	TAG	ATG	TAA	ATG	TAA

## Sheet: Table S5
Table S5 Local BLAST analysis of the Apiotrichum mitogenomes against themselves
Species	Identitie (%)	Aligned length (bp)	Mismatched bases (bp)	Gaps (bp)	from	to	from	to	evalue
Apiotrichum gracile	94.715	246	7	3	28189	28429	30644	30888	6.8e-98
Apiotrichum gracile	94.715	246	7	2	30644	30888	28189	28429	6.8e-98
Apiotrichum gracile	87.356	174	20	2	9384	9556	23351	23179	7.28e-47
Apiotrichum gracile	87.356	174	20	2	23179	23351	9556	9384	7.28e-47
Apiotrichum gracile	93.548	93	0	2	33145	33237	5266	5352	2.71e-33
Apiotrichum gracile	93.548	93	0	2	5266	5352	33145	33237	2.71e-33
Apiotrichum gamsii	96.552	58	2	0	37731	37788	28680	28623	1e-20
Apiotrichum gamsii	96.552	58	2	0	28623	28680	37788	37731	1e-20
Apiotrichum gamsii	94	50	3	0	37725	37774	20494	20543	9.41e-15
Apiotrichum gamsii	94	50	3	0	20494	20543	37725	37774	9.41e-15
Apiotrichum gamsii	95.745	47	2	0	28637	28683	20543	20497	9.41e-15
Apiotrichum gamsii	95.745	47	2	0	20497	20543	28683	28637	9.41e-15

## Sheet: Table S6
Table S6 Tandem repeats detected in the mitogenomes of Apiotrichum using the online program Tandem Repeats Finder
Species	Indices	Period Size	Copy Number	Consensus Size	Percent Matches	Percent Indels	Score	Entropy (0-2)	Repeat motif
Apiotrichum gracile	3875--3913	21	1.9	20	84	5	51	1.3	TTGTTGATAGTATTTTTTTT
Apiotrichum gracile	4131--4173	14	3.1	14	75	18	54	1.69	TAACCTGTATAAAT
Apiotrichum gracile	4158--4273	33	3.5	33	98	0	223	1.8	TAACCTGTATAAATTATGGAATAACATCAAGAC
Apiotrichum gracile	15239--15273	17	2.1	17	100	0	70	1.61	TAAATAATAAGTTCAAC
Apiotrichum gracile	15975--16008	16	2.2	15	89	5	50	1.13	TATAAATAAGATAAT
Apiotrichum gracile	23338--23380	21	2	21	100	0	86	1.45	TACTTTTAATATCACTTACTT
Apiotrichum gracile	31401--31459	21	2.8	21	89	0	91	1.67	TCTTACTTGAAAATTTACCTC
Apiotrichum gamsii	13427--13476	24	2	25	88	3	75	1.65	ATTTTCACGGAGTAAAAATTTTATT
Apiotrichum gamsii	13538--13626	41	2.1	43	80	12	105	1.36	ATAAATATTTCATTAAAAAAGACTAAATAATATGTAATCAATA
Apiotrichum gamsii	16431--16470	19	2.1	19	86	9	55	1.6	ATAATTATATCGAAGTTTT
Apiotrichum gamsii	20313--20339	14	1.9	14	100	0	54	1.6	AAAAGTTACTATTT

## Sheet: Table S7
Table S7 Species information and GenBank accession number used for phylogenetic analysis in this study
ID	Species	GenBank accession number	Order	Family
Apsi	Austropuccinia psidii	MN018834	Pucciniales	Sphaerophragmiaceae
Pmei	Phakopsora meibomiae	GQ338834		Phakopsoraceae
Ppac	Phakopsora pachyrhizi	GQ332420
Abis	Agaricus bisporus	JX271275	Agaricales	Agaricaceae
Ccin	Coprinopsis cinerea	NW_003307477		Psathyrellaceae
Lame	Laccaria amethystina	MK697669		Hydnangiaceae
Lbic	Laccaria bicolor	MK697670
Ldec	Lyophyllum decastes	MH447974		Lyophyllaceae
Lshi	Lyophyllum shimeji	MH447975
Tmat	Tricholoma matsutake	JX985789		Tricholomataceae
Abor	Armillaria borealis	MH407470		Physalacriaceae
Asol	Armillaria solidipes	MH660713
Dtab	Desarmillaria tabescens	MH823225		Agaricales incertae sedis
Asin	Armillaria sinapina	MH282847		Physalacriaceae
Fvel	Flammulina velutipes	JF799107
Ledo	Lentinula edodes	AB697988		Omphalotaceae
Mper	Moniliophthora perniciosa	AY376688		Marasmiaceae
Mror	Moniliophthora roreri	HQ259115
Scom	Schizophyllum commune	AF402141		Schizophyllaceae
Pcit	Pleurotus citrinopileatus	MG017444		Pleurotaceae
Pery	Pleurotus eryngii	KX827267
Post	Pleurotus ostreatus	EF204913
Ppla	Pleurotus platypus	MG017445
Hrus	Hygrophorus russula	MH643589		Hygrophoraceae
Rsal	Rhizopogon salebrosus	MH794152	Boletales	Rhizopogonaceae
Rvin	Rhizopogon vinicolor	MH794153
Pinv	Paxillus involutus	MK993563		Paxillaceae
Prub	Paxillus rubicundulus	MK993564
Hcor	Hericium coralloides	KY007042	Russulales	Hericiaceae
Ldel	Lactarius deliciosus	MH319478		Russulaceae
Lhat	Lactarius hatsudake	MH319475
Lhyg	Lactarius hygrophoroides	MH319477
Lpip	Lactarius piperatus	MH319479
Lvol	Lactarius volemus	MH319474
Rabi	Russula abietina	MH138073
Rlep	Russula lepida	MH138075
Rcom	Russula compacta	MH138072
Rfoe	Russula foetens	MH138074
Rvir	Russula virecsens	MH138076
Hirr	Heterobasidion irregulare	KF957635		Bondarzewiaceae
Fpal	Fomitopsis palustris	AP017926	Polyporales	Fomitopsidaceae
Lsul	Laetiporus sulphureus	MG519331		Laetiporaceae
Prad	Phlebia radiata	HE613568		Meruliaceae
Gapp	Ganoderma applanatum	KR109212		Polyporaceae
Gleu	Ganoderma leucocontextum	MH252534
Gtsu	Ganoderma tsugae	MH252533
Gcal	Ganoderma calidophilum	MH252535
Gluc	Ganoderma lucidum	KC763799
Gmer	Ganoderma meredithae	KP410262
Gsin	Ganoderma sinense	KF673550
Tcin	Trametes cingulata	GU723273
Thir	Trametes hirsuta	MG775432
Csul	Coniferiporia sulphurascens	MK623260	Hymenochaetales	Hymenochaetaceae
Fmed	Fomitiporia mediterranea	MK623258
Ssan	Sanghuangporus sanghuang	MG149786
Plam	Phellinus lamaoensis	MK623259
Spar	Schizopora paradoxa	MK623261		Schizoporaceae
Tflo	Turbinellus floccosus	MN623377	Gomphales	Gomphaceae
Capp	Cantharellus appalachiensis	MG602716	Cantharellales	Cantharellaceae
Ccib	Cantharellus cibarius	KC573037
Clut	Cantharellus lutescens	MG602719
Rsol	Rhizoctonia solani	KC352446		Ceratobasidiaceae
Cgat	Cryptococcus gattii	CP025773	Tremellales	Cryptococcaceae
Cneo	Cryptococcus neoformans	AY101381
Camy	Cryptococcus amylolentus	CP034275
Cflo	Cryptococcus floricola	CM016943
Hory	Hannaella oryzae	MH732752		Bulleribasidiaceae
Tfuc	Tremella fuciformis	MF422647		Tremellaceae
Tasa	Trichosporon asahii	JH925097	Trichosporonales	Trichosporonaceae
Agra	Apiotrichum gracile	MZ439918
Agam	Apiotrichum gamsii	MZ439919
Fwie	Filobasidium wieringae	MW039344	Filobasidiales	Filobasidiaceae
Fglo	Filobasidium globisporum	MW039345
Mvio	Microbotryum cf. violaceum	KC285587	Microbotryales	Microbotryaceae
Mlyc	Microbotryum lychnidis-dioicae	KC285586
Rmuc	Rhodotorula mucilaginosa	MF694646	Sporidiobolales	Sporidiobolaceae
Jang	Jaminaea angkorensis	KC628747	Microstromatales	/
Ubro	Ustilago bromivora	LT558140	Ustilaginales	Ustilaginaceae
Umay	Ustilago maydis	DQ157700
Tind	Tilletia indica	DQ993184	Tilletiales	Tilletiaceae
Twal	Tilletia walkeri	EF536375
